# Supplementary material for: MTS1 regulates rice plant architecture by mediating phosphoinositide metabolism
Source: Plant Biotechnol J. 2025 Jul 8;23(10):4477–90. doi: 10.1111/pbi.70247 (PMC12483982; doi:10.1111/pbi.70247)
Supplement: Supplementary file 2 — Table S1 Differentially expressed genes in the BR signal transduction pathway between the WT and the mts1 mutant. [file PBI-23-4477-s003.xlsx]

## Sheet: BR
Table S1. Differentially expressed genes in the BR signal transduction pathway between the WT and the mts1 mutant.
LOC_ID	FPKM in the WT	FPKM in the mts1	log2 (FoldChange)	FDR	Description
LOC_Os01g03360	3.63206	27.1131	2.90013	6.37e-11	Bowman-Birk type bran trypsin inhibitor-like
LOC_Os01g12890	0.837505	2.09609	1.32353	7.66e-09	protein EMBRYONIC FLOWER 1
LOC_Os01g50420	58.0691	131.585	1.18015	1.04e-71	mitogen-activated protein kinase kinase kinase 17
LOC_Os02g13900	0.537395	1.48508	1.46649	1.74e-06	protein BZR1 homolog 4
LOC_Os02g34410	34.7787	98.4846	1.50169	1.43e-59	U-box domain-containing protein 25
LOC_Os02g47280	0.132883	1.5654	3.5583	2.5e-08	growth-regulating factor 4-like
LOC_Os02g51320	1.02177	5.32812	2.38255	4.61e-10	transcription factor ILI5
LOC_Os02g54600	11.4195	58.8566	2.3657	7.38e-144	mitogen-activated protein kinase kinase 5
LOC_Os03g07360	14.2953	78.9527	2.46545	1.47e-270	cyclic dof factor 1
LOC_Os03g08754	37.5805	123.391	1.71518	6.04e-172	MADS-box transcription factor 47-like
LOC_Os03g51230	1.14824	2.62598	1.19343	7.45e-08	ATP-dependent DNA helicase DDM1
LOC_Os04g41030	6.81722	24.0658	1.81973	5.2e-76	probable inactive receptor kinase At1g27190
LOC_Os04g56850	0.00750875	0.457474	5.92897	3.36e-09	auxin response factor 11
LOC_Os04g56990	0.835348	3.23432	1.95301	3.57e-17	myb family transcription factor RLI1-like
LOC_Os05g02020	20.5902	48.775	1.24418	3.48e-55	receptor-like cytoplasmic kinase 176
LOC_Os05g03450	12.817	4.37348	-1.55121	2.67e-35	L-type lectin-domain containing receptor kinase VIII.2
LOC_Os05g32270	54.124	11.4829	-2.23678	1.21e-131	P2-like ethylene-responsive transcription factor
LOC_Os05g39720	0.0695113	1.95692	4.81519	3.74e-16	WRKY transcription factor
LOC_Os07g42410	21.167	8.57362	-1.30384	1.71e-58	probable GPI-anchored adhesin-like protein
LOC_Os07g45570	6.97133	17.3855	1.31838	1.68e-47	uncharacterized LOC4344126
LOC_Os08g07760	8.5047	19.051	1.16354	5.09e-31	LRR receptor kinase BAK1-like
LOC_Os08g41320	1.96612	10.905	2.47157	1.13e-40	transcription factor BHLH094-like
LOC_Os09g23660	104.711	310.374	1.5676	2.69e-125	protein TIFY 6b-like
LOC_Os10g42110	3.73599	1.8348	-1.02587	1.59e-05	rine/threonine-protein kinase BSK2
