# Supplementary material for: MTS1 regulates rice plant architecture by mediating phosphoinositide metabolism
Source: Plant Biotechnol J. 2025 Jul 8;23(10):4477–90. doi: 10.1111/pbi.70247 (PMC12483982; doi:10.1111/pbi.70247)
Supplement: Supplementary file 3 — Table S2 Primers used in this study. [file PBI-23-4477-s002.xlsx]

## Sheet: Sheet1
Table S2. Primers used in this study.
Purpose	Primer name	Sequence (5’-3’)
Mapping	RM424F	TTTGTGGCTCACCAGTTGAG
	RM424R	TGGCGCATTCATGTCATC
	RM6844F	CAGAGCAGGAACAGATGCTG
	RM6844R	GTCCAAGAAAGGCACGAGAG
	RM11974F	TACGAAGTGCCAACCACTCATGC
	RM11974R	CAAGAGATTAAATGTCCGGCTTGG
	S1F	GAGACACTTTCAGCCCAACT
	S1R	AAAATTCCTATAAGTACCTC
	S2F	TCGCCAAACCACTACACCAC
	S2R	GCAAGCTGCACGAAGAACAC
	S3F	CATGTCCCACCTTGCAATAT
	S3R	GATGTTAACTAGATAAACAAATGC
	MTS1-MseIF	ACCTCTCACTTGCACTCTGG
	MTS1-MseIR	TAGCTGCAGACATTGCAAGA
RT-qPCR	qRT-Ubi2F	CTGTCAACTGCCGCAAGAAG
	qRT-Ubi2R	GGCGAGTGACGCTCTAGTTC
	qRT-MTS1F	GCATGGCTAAAGGTCTCTCC
	qRT-MTS1R	TTGTTGGCTATGCAGGTCTC
	qRT-NGR5F	AATACTGGGGAGCTGGGACA
	qRT-NGR5R	GGCACTGCTCTTTCTCCGAA
	qRT-SLR1F	CACAACTCCGGCTCATTCCT
	qRT-SLR1R	TCGAGGGAATCGAACATGGTG
	qRT-GID1F	CAACACCGTCCACTACCAC
	qRT-GID1R	AGAGGGAGAGGGGCTGTATA
	qRT-GID2F	AAGCCGCAGCCACTGAGATTT
	qRT-GID2R	AGCAGGCTGCGACATCTTC
	qRT-GA2ox2F	TCATCAACATCGGCGACAC
	qRT-GA2ox2R	CCATCACAGTCCCAGTTGTG
	qRT-GA2ox6F	TACAGGAAGAAGGTGCAGGA
	qRT-GA2ox6R	GGTTGCTGTCATTGATGCGA
	qRT-GA2ox10F	GTCCGGATTTGGCCTCTCT
	qRT-GA2ox10R	CTCCTGCTGCCCTCTGAC
Genetic transformation	CO-MTS1.1-F	CGGAATTCATCAGGCTCTCACCCCTCTT
	CO-MTS1.1-R	ACCCCATGATCCAGCCATTG
	CO-MTS1.2-F	CGGAATTCATCTCCTCCCCTTCCCCTTC
	CO-MTS1.2-R	GGGGTACCTTCCGTCGACTCACAGCTTC
	CO-MTS1.3-F	TGATATCTGGTGGTTTGTGCA
	CO-MTS1.3-R	GGGGTACCTTGCTTCTTCCGCTCGTCTT
	F-RNAi-A1-F	GGACTAGTATGGCTGTTGGAGGTTCATA
	F-RNAi-A1-R	TAGAGCTCCAACCTCTGGTGTCGGTAAC
	R-RNAi-A1-F	GGGGTACCATGGCTGTTGGAGGTTCATA
	R-RNAi-A1-R	CGGGATCCCAACCTCTGGTGTCGGTAAC
	F-RNAi-A2-F	GGACTAGTGTTGTCAGACACGGACATGA
	F-RNAi-A2-R	TAGAGCTCCAGGACAATCCAAGGAACAC
	R-RNAi-A2-F	GGGGTACCGTTGTCAGACACGGACATGA
	R-RNAi-A2-R	CGGGATCCCAGGACAATCCAAGGAACAC
Subcellular Localization	GFP-MTS1-F	TTGGAGAGAACACGGGGGACGAGCTCATGGCGGATCCCGGCGACTC
	GFP-MTS1-R	TTGCTCACCATGGTGTCGACTCTAGAAAAAAACCGGTCACCTAAGT
Protein Expression	GST-NGR5-F	GATCTGGTTCCGCGTGGATCCATGCCGCCCTGCGCCGCC
	GST-NGR5-R	CTCGAGTCGACCCGGGAATTCTCACTCTTGAC CATGGAATGGA
	GST-SLR1-F	AATCGGATCTGGTTCCGCGTGGATCCATGAAGCGCGAGTACCAAGA
	GST-SLR1-R	GGCCGCTCGAGTCGACCCGGGAATTCTCAC GCCGCGGCGACGCGCC
	His-GID1-F	GCTGATATCGGATCCGAATTCATGGCCGGCAGCGACGAG
	His-GID1-R	TGCGGCCGCAAGCTTGTCGACCTAGTAGTA GAGGTTAGCGTTGAGGAA
	GST-GID2-F	AATCGGATCTGGTTCCGCGTGGATCCATGTCG CAGCCTGCTGAGCTTT
	GST-GID2-R	GGCCGCTCGAGTCGACCCGGGAATTCTCAC TGTCCATCTCCTGATTCGC
